# Supplementary material for: Clinical features and outcome of Streptococcus agalactiae bone and joint infections over a 6-year period in a French university hospital
Source: PLoS One. 2021 Mar 12;16(3):e0248231. doi: 10.1371/journal.pone.0248231 (PMC7954318; doi:10.1371/journal.pone.0248231)
Supplement: S1 Dataset — (XLSX) [file pone.0248231.s001.xlsx]

## Sheet: Table
Caracteristics	Number of cases	Proportions (%)
Sexe (H)	20	0.769231
Median age	27-80	61.6
Comorbidities and risk facteur
Alcoholism	5	0.192308
Tobacco use	10	0.384615
Cardiac insuficiancy	2	0.0769231
Chronic liver disease	3	0.115385
Diabetes mellitus	14	0.538462
Inflammatory rhumatism	1	0.0384615
Pregnancy	0	0
Obesity	4	0.153846
Immunodeficiency
HIV	1	0.0384615
Solid cancer	4	0.153846
Radiotherapy on infected bone	3	0.115385
Peripheral Arterial Obstructive Disease	7	0.269231
Peripheral neuropathy	8	0.307692
Diabetic foot	8	0.307692
Carlson Index	0-10	Mean 4.9
Orthopaedic device
No orthopaedic device	16	0.615385
Orthopaedic prosthesis	6	0.230769
Other orthopaedic device	5	0.192308
Location
Shoulder	1	0.0384615
Sternum	1	0.0384615
Hip	6	0.230769
Sacrum	1	0.0384615
Knee	4	0.153846
Tibia	3	0.115385
Ankle	2	0.0769231
Foot	10	0.384615
Multi-germs infection	16	0.615385
Clinical features
Fever (>38°5)	4	0.153846
Purulent discharge	13	0.5
Erythema	17	0.653846
Pain	14	0.538462
Bacteriemia	4	0.153846
Severe sepsis	2	0.0769231
Protein reactive C rate > 40mg/ml	18	0.692308
Fibrinogene > 4mg/l	3	0.115385
Neutrophils > 10 000/mm3	12	0.461538
Othor localisation	1	0.0384615
Medical treatment
One antibiotic	8	0.307692
Combined antibiotic	19	0.730769
Surgical treatment
Cleaning only	1	0.0384615
One time change	4	0.153846
Two time change	5	0.192308

## Sheet: raw data
Case number	Sexe	Age	Comorbidities	Chronic alcoholism	Tobacco	Asplenia	Chronic cardiac failure	Liver failure	Diabetes mellitus	Inflammatory Rheumatologic diseases	Pregnancy	Obese	IV drug use	Imunodepression	HIV	Solid cancer	Haematologic malignancy	Corticosteroids	Chemotherapy	IS treatment	SOT	Radiotherpy	Diabetic foot ulcer	Charlson score	Arthrite	Bone infection	Spondylodiscitis	Prosthetic BJ inf	Localisation	Hand	Wrist	Elbow	arm	Forearm	Shoulder	Sternum	Foot	Ankle	Tibia	Knee	Femur	Sacrum	Hip	Polymicrobial infection	Bacteria	Symptoms	Fever	Purulent discharge	local redness
1	M	69	0	1	1	0	0	1	1	0	0	0	0	0	0	0	0	0	0	0	0	0	0	8	1	0	0	1	0	0	0	0	0	0	0	0	0	0	0	0	0	0	1	0	0	0	1	0	1
2	F	73	0	0	0	0	0	0	0	0	0	0	0	0	0	1	0	0	0	0	0	1	0	5	0	0	0	1	0	0	0	0	0	0	0	0	0	0	0	0	0	0	1	0	0	0	0	1	0
3	F	52	0	0	1	0	0	0	0	0	0	0	0	0	0	0	0	0	0	0	0	0	0	1	0	0	0	0	0	0	0	0	0	0	0	0	0	0	1	0	0	0	0	1	Prevotella Melaninogenica	0	0	1	1
4	M	63	0	1	0	0	0	0	1	0	0	0	0	0	0	0	0	0	0	0	0	0	0	6	1	0	0	0	0	0	0	0	0	0	0	0	0	0	0	1	0	0	0	1	Staphylococcus Capitis	0	0	0	1
5	M	27	0	0	1	0	0	0	0	0	0	0	0	0	0	0	0	0	0	0	0	0	0	0	0	1	0	0	0	0	0	0	0	0	0	0	0	1	0	0	0	0	0	1	Staph Aureus	0	0	0	0
6	M	36	0	1	1	0	0	1	0	0	0	0	0	0	0	0	0	0	0	0	0	0	0	4	0	1	0	0	0	0	0	0	0	0	0	0	0	1	0	0	0	0	0	0	0	0	0	1	1
7	F	63	0	0	0	0	0	0	0	0	0	0	0	0	0	1	0	0	0	0	0	1	0	5	0	1	0	1	0	0	0	0	0	0	0	0	0	0	0	0	0	0	1	0	0	0	0	1	0
8	M	85	0	0	1	0	1	0	0	0	0	0	0	0	0	1	0	0	0	0	0	1	0	10	0	0	0	1	0	0	0	0	0	0	0	0	0	0	0	0	0	0	1	0	0	0	0	1	0
9	F	66	0	0	1	0	1	0	1	0	0	0	0	0	0	0	0	0	0	0	0	0	0	7	0	1	0	0	0	0	0	0	0	0	0	0	0	0	0	0	0	1	0	1	Staph Aureus	0	0	0	1
10	M	52	0	0	0	0	0	0	1	0	0	0	0	0	0	0	0	0	0	0	0	0	1	5	0	1	0	0	0	0	0	0	0	0	0	0	1	0	0	0	0	0	0	0		0	0	1	1
11	M	70	0	0	0	0	0	0	1	0	0	0	0	0	0	0	0	0	0	0	0	0	1	7	0	1	0	0	0	0	0	0	0	0	0	0	1	0	0	0	0	0	0	1	E. Coli, E. Cloacae, E. Faecalis	0	0	0	1
12	M	66	0	0	0	0	0	0	0	0	0	0	0	0	0	0	0	0	0	0	0	0	0	2	0	0	0	1	0	0	0	0	0	0	0	0	0	0	0	1	0	0	0	1	Staph Warneri	0	0	0	1
13	M	58	0	0	0	0	0	0	0	0	0	0	0	0	0	0	0	0	0	0	0	0	0	1	1	0	0	0	0	0	0	0	0	0	0	1	0	0	0	0	0	0	0	0		0	1	0	0
14	M	45	0	0	0	0	0	0	1	0	0	0	0	0	0	0	0	0	0	0	0	0	1	5	0	1	0	0	0	0	0	0	0	0	0	0	1	0	0	0	0	0	0	1	B. Fragilis, E. Coli	0	1	1	1
15	F	78	0	0	0	0	0	0	1	0	0	0	0	0	0	0	0	0	0	0	0	0	0	6	0	0	0	0	0	0	0	0	0	0	0	0	1	0	0	0	0	0	0	1	Staph Lugdu, Staph Caprae	0	0	1	1
16	M	62	0	0	1	0	0	0	0	0	0	0	0	0	0	0	0	0	0	0	0	0	0	2	0	1	0	0	0	0	0	0	0	0	0	0	0	0	1	0	0	0	0	0	0	0	0	1	1
17	M	80	0	0	1	0	0	0	1	0	0	0	0	0	0	1	0	0	0	0	0	0	1	10	0	1	0	0	0	0	0	0	0	0	0	0	1	0	0	0	0	0	0	1	Citrobacter koséri, E. faecalis, E. clocae, P. mirabilis, anaérobie	0	0	0	1
18	M	59	0	1	1	0	0	1	1	0	0	0	0	0	0	0	0	0	0	0	0	0	0	8	0	0	0	1	0	0	0	0	0	0	0	0	0	0	0	0	0	0	1	1	Staph aureus	0	0	1	1
19	M	42	0	0	0	0	0	0	0	0	0	0	0	0	0	0	0	0	0	0	0	0	0	1	0	1	0	0	0	0	0	0	0	0	0	0	0	0	1	0	0	0	0	1	Staph aureus	0	0	1	0
20	M	56	0	1	0	0	0	0	0	1	0	0	0	0	1	0	0	0	0	0	0	0	0	8	0	0	0	0	0	0	0	0	0	0	0	0	1	0	0	0	0	0	0	1	S. Aureus, Corynebacterium Striatum	0	0	0	0
21	M	81	0	0	1	0	0	0	1	0	0	0	0	0	0	0	0	0	0	0	0	0	0	11	1	0	0	0	0	0	0	0	0	0	0	0	0	0	0	1	0	0	0	0	0	0	1	0	1
22	M	66	0	0	0	0	0	0	0	0	0	0	0	0	0	0	0	0	0	0	0	0	0	0	1	0	0	0	0	0	0	0	0	0	1	0	0	0	0	0	0	0	0	0		0	0	0	0
23	M	68	0	0	0	0	0	0	1	0	0	1	0	0	0	0	0	0	0	0	0	0	1	7	0	1	0	0	0	0	0	0	0	0	0	0	1	0	0	0	0	0	0	1	Enterococcus faecalis,	0	0	1	1
24	M	58	0	0	0	0	0	0	1	0	0	1	0	0	0	0	0	0	0	0	0	0	1	2	1	1	0	0	0	0	0	0	0	0	0	0	1	0	0	0	0	0	0	1	S. aureus, S. lagdunensis	0	0	1	1
25	M	66	0	0	0	0	0	0	1	0	0	1	0	0	0	0	0	0	0	0	0	0	1	5	1	1	0	0	0	0	0	0	0	0	0	0	1	0	0	0	0	0	0	1	S. anginosus, Flore anaérobie polymorphe	0	0	0	1
26	F	63	0	0	0	0	0	0	1	0	0	1	0	0	0	0	0	0	0	0	0	0	1	3	0	1	0	0	0	0	0	0	0	0	0	0	1	0	0	0	0	0	0	1	S. aureus	0	0	0	0
																																															4	13	17
																																																	Clinical features
																																																	Fever (>38.5°C)
																																																	Purulent fall
																																																	Local erythema
																																																	Pain
																																																	Bacterimea
																																																	Severe sepsis
																																																	CPR >40mg/l
[truncated: 32 more columns]
